# Supplementary material for: Nucleolar protein 6 as a potential oncogenic factor in colorectal cancer
Source: PLoS One. 2026 Feb 2;21(2):e0340047. doi: 10.1371/journal.pone.0340047 (PMC12863548; doi:10.1371/journal.pone.0340047)
Supplement: S1 File — (XLS) [file pone.0340047.s001.xls]

## Sheet: Fig1E
Normal	Tumor
2	2
2	2
2	6
0	4
2	8
2	4
2	4
2	4
2	2
2	4
2	2
2	4
0	2
2	2
2	4
0	2
0	4
2	6
2	2
2	6
2	4
2	2
2	4
2	6
0	2
2	2
2	2
0	4
0	4
0	4
2	2
0	2
2	2
2	4
0	6
2	4
0	8
2	2
2	6
0	2
0	2
2	8
0	2
2	6
2	4
	2
	4
	2
	4
	2
	2
	2
	2
	2
	4
	4
	2
	2
	4
	2
	4
	4
	2
	2
	2
	2
	0
	4
	2
	2
	2
	2
	2
	4
	2
	2
	2
	2
	2
	2
	0
	2
	2
	6
	2
	2
	4
	2
	2
	2
	2
	0
	2
	0
	2
	2
	2

## Sheet: Fig2A
shNC	shNOL6-1	shNOL6-2
1.007	0.454	0.448
1.035	0.441	0.441
0.959	0.438	0.432

## Sheet: Fig2B
	shNC			shNOL6-1			shNOL6-2
Day1	0.129	0.123	0.128	0.137	0.136	0.137	0.13	0.139	0.127
Day2	0.176	0.207	0.215	0.181	0.194	0.196	0.168	0.173	0.169
Day3	0.41	0.406	0.402	0.341	0.33	0.331	0.286	0.3	0.301
Day4	0.687	0.695	0.667	0.425	0.415	0.406	0.399	0.375	0.386
Day5	1.053	1.127	1.086	0.568	0.578	0.584	0.54	0.546	0.549

## Sheet: Fig2C
	shNC			shNOL6-1			shNOL6-2
Day1	1085	1035	941	976	925	911	996	1004	973
Day2	2703	2536	2317	1855	1678	1598	1454	1468	1416
Day3	4575	4658	4301	2351	2173	2032	1937	1984	1908
Day4	8170	8251	7375	3099	3090	2791	2452	2676	2434
Day5	10468	10658	9794	4383	4358	3980	3353	3782	3314

## Sheet: Fig2D
shNC	shNOL6-1	shNOL6-2
172	96	65
167	93	64
180	70	72

## Sheet: Fig2E
	shNC			shNOL6-1			shNOL6-2
G1	57.74	57.22	57.74	53.45	51.66	51.93	54.49	54.52	53
S	30.02	28.93	30.02	35.79	37.93	36.31	36.71	36.74	38.83
G2/M	12.24	13.85	12.24	10.77	10.4	11.76	8.8	8.75	8.16

## Sheet: Fig3A
	shNC			shNOL6-1			shNOL6-2
field 1	105.242	121.573	103.427	48.9919	34.4758	43.5484	18.1452	23.5887	16.3306
field 2	90.7258	116.129	81.6532	32.6613	38.1048	39.9194	21.7742	14.5161	18.1452
field 3	123.387	119.758	99.7984	30.8468	34.4758	32.6613	19.9597	10.8871	18.1452
field 4	127.016	94.3548	76.2097	39.9194	29.0323	30.8468	27.2177	12.7016	14.5161
field 5	103.427	88.9113	121.573	43.5484	23.5887	32.6613	30.8468	19.9597	18.1452
field 6	83.4677	110.685	92.5403	39.9194	29.0323	38.1048	14.5161	16.3306	25.4032
field 7	85.2823	105.242	99.7984	38.1048	43.5484	25.4032	18.1452	21.7742	38.1048
field 8	83.4677	114.315	79.8387	25.4032	41.7339	36.2903	21.7742	18.1452	19.9597
field 9	105.242	92.5403	74.3952	36.2903	52.621	29.0323	10.8871	30.8468	25.4032

## Sheet: Fig3B
	shNC			shNOL6-1			shNOL6-2
field 1	109.609	114.637	84.4693	47.2626	42.2346	38.2123	14.0782	6.03352	7.03911
field 2	126.704	121.676	89.4972	38.2123	48.2682	35.1955	17.095	15.0838	11.0615
field 3	109.609	93.5196	77.4302	43.2402	53.2961	57.3184	12.067	9.05028	19.1061
field 4	111.62	99.5531	90.5028	49.2737	40.2235	46.257	16.0894	7.03911	5.02793
field 5	95.5307	90.5028	109.609	57.3184	30.1676	40.2235	14.0782	6.03352	4.02235
field 6	84.4693	95.5307	106.592	47.2626	32.1788	32.1788	10.0559	9.05028	10.0559
field 7	93.5196	111.62	86.4804	47.2626	54.3017	33.1844	15.0838	10.0559	16.0894
field 8	93.5196	91.5084	91.5084	49.2737	37.2067	44.2458	7.03911	19.1061	15.0838
field 9	96.5363	101.564	122.682	33.1844	32.1788	32.1788	9.05028	12.067	10.0559

## Sheet: Fig4A
	shNC										shNOL6-1
Day7	95.83	49.77	71.95	22.95	53.67	66.71	84.1	139.1	90.49	34.19	35.94	59.8	26.11	8.49	27.59	24.32	15.22	39.66	20.44	10.71
Day9	168.81	94.72	92.3	58.87	113.06	98.45	153.35	214.64	178.78	55.67	66.52	109.79	53.52	13.13	51.77	56.58	35.02	80.73	44.9	19.26
Day11	232.6	134.34	168.02	88.41	182.9	163.27	199.32	297.32	241.58	88.22	120.07	181.75	105.86	33.14	101.54	92.35	65.57	140.72	80.09	39.88
Day14	394.36	329.69	487.07	295.52	480.52	462.25	345.65	850.36	528	306.41	283.82	468.06	410.27	130.39	358.92	351.08	238.08	393.16	254.12	218.76
Day16	599.12	722.87	805.88	632.37	959.84	934.97	1005.03	1462.86	929.03	611.5	488.75	770.77	610.35	287.34	944.35	562.97	375.96	881.27	501.13	351.99

## Sheet: Fig4B
shNC	shNOL6-1
0.687	0.586
0.817	0.868
0.923	0.811
0.8	0.302
1.067	1.09
1.043	0.682
1.119	0.417
1.54	1.045
1.013	0.627
0.712	0.466

[truncated: 4 more sheets: Fig5A, Fig5B, Fig5C, Fig5D]
